# Supplementary material for: Enhancing the Solubility of Co-Formulated Hydrophobic Drugs by Incorporating Functionalized Nano-Structured Poly Lactic-co-glycolic Acid (nfPLGA) During Co-Precipitation
Source: Pharmaceutics. 2025 Jan 8;17(1):77. doi: 10.3390/pharmaceutics17010077 (PMC11768099; doi:10.3390/pharmaceutics17010077)
Supplement: Supplementary file 1 [file pharmaceutics-17-00077-s001.zip]

Archive with 1 entries (1 files):
- pharmaceutics-3344295-supplementary.pdf
